# Supplementary material for: Healthcare Workers’ Attitudes towards Mandatory COVID-19 Vaccination: A Systematic Review and Meta-Analysis
Source: Vaccines (Basel). 2023 Apr 21;11(4):880. doi: 10.3390/vaccines11040880 (PMC10142794; doi:10.3390/vaccines11040880)
Supplement: Supplementary file 1 [file vaccines-11-00880-s001.zip]

Archive with 1 entries (1 files):
- vaccines-2285928-supplementary.pdf
